# Supplementary material for: Control of Bacterial Phenotype and Chromosomal Gene Expression by Single Plasmids of Lactococcus lactis IL594
Source: Int J Mol Sci. 2023 Jun 8;24(12):9877. doi: 10.3390/ijms24129877 (PMC10298230; doi:10.3390/ijms24129877)
Supplement: Supplementary file 1 [file ijms-24-09877-s001.zip]

Archive with 1 entries (1 files):
- ijms-2379329-supplementary.pdf
